# Supplementary material for: Image Quality in Adaptive Optics Optical Coherence Tomography of Diabetic Patients
Source: Diagnostics (Basel). 2025 Feb 10;15(4):429. doi: 10.3390/diagnostics15040429 (PMC11854792; doi:10.3390/diagnostics15040429)
Supplement: Supplementary file 1 [file diagnostics-15-00429-s001.zip]

Archive with 1 entries (1 files):
- diagnostics-3377422-supplementary.pdf
